# Supplementary material for: Comparison of the Efficiency of Hyperspectral and Pulse Amplitude Modulation Imaging Methods in Pre-Symptomatic Virus Detection in Tobacco Plants
Source: Plants (Basel). 2023 Nov 12;12(22):3831. doi: 10.3390/plants12223831 (PMC10674761; doi:10.3390/plants12223831)
Supplement: Supplementary file 1 [file plants-12-03831-s001.zip]

Archive with 1 entries (1 files):
- plants-2680239-supplementary.pdf
